# Supplementary material for: Silencing GDI2 inhibits proliferation, migration and invasion of colorectal cancer through activation of p53 signaling pathway
Source: Heliyon. 2024 Sep 13;10(18):e37770. doi: 10.1016/j.heliyon.2024.e37770 (PMC11422032; doi:10.1016/j.heliyon.2024.e37770)
Supplement: Multimedia component 1 [file mmc1.zip]

Archive with 1 entries (1 files):
- Original images.rar
